# Supplementary material for: Increasing Frequency of Secondary Dengue Infections in Sequential Outbreaks (2016–2024)—Clinical Impact and Diagnostic Challenges
Source: Viruses. 2026 Jul 18;18(7):785. doi: 10.3390/v18070785 (PMC13431616; doi:10.3390/v18070785)
Supplement: Supplementary file 1 [file viruses-18-00785-s001.zip]

Archive with 1 entries (1 files):
- viruses-4388663-supplementary.pdf
